# Supplementary material for: Evaluation of a brief video intervention aimed at UK-based veterinary surgeons to encourage neutering cats at four months old: A randomised controlled trial
Source: PLoS One. 2022 Feb 9;17(2):e0263353. doi: 10.1371/journal.pone.0263353 (PMC8827477; doi:10.1371/journal.pone.0263353)
Supplement: S1 Dataset — (XLSX) [file pone.0263353.s001.xlsx]

## Sheet: PostIntervention_Evaluation
Treatment	Q1- The content was relevant to me	Q2- The content was related to the knowledge I needed	Q3- The content provides a helpful resource	Q4- I would recommend the document to colleagues	Q5- The content provided useful information that will help me communicate with cat owners	Q6- The content provided useful information that will help me communicate with colleagues	Q7- The content made me think about my own neutering practises	Q8- The content highlighted the benefits of four month neutering
Treatment1	Neutral	Neutral	Disagree	Disagree	Disagree	Disagree	Agree	Disagree
Treatment1	Agree	Agree	Agree	Agree	Agree	Agree	Agree	Agree
Treatment1	Agree	Agree	Agree	Agree	Agree	Agree	Agree	Agree
Treatment1	Agree	Agree	Agree	Agree	Agree	Agree	Agree	Agree
Treatment1	Agree	Agree	Agree	Agree	Agree	Agree	Agree	Agree
Treatment1	Agree	Agree	Agree	Agree	Agree	Agree	Agree	Agree
Treatment1	Agree	Agree	Agree	Agree	Agree	Agree	Neutral	Agree
Treatment1	Agree	Agree	Agree	Agree	Agree	Agree	Agree	Disagree
Treatment1	Neutral	Disagree	Disagree	Neutral	Disagree	Disagree	Neutral	Disagree
Treatment1	Agree	Agree	Agree	Agree	Agree	Agree	Agree	Agree
Treatment1	Agree	Agree	Agree	Agree	Agree	Agree	Agree	Agree
Treatment1	Agree	Agree	Agree	Agree	Agree	Agree	Agree	Agree
Treatment1	Agree	Agree	Agree	Agree	Agree	Agree	Agree	Agree
Treatment1	Agree	Agree	Agree	Agree	Agree	Agree	Agree	Agree
Treatment1	Agree	Agree	Agree	Agree	Agree	Neutral	Disagree	Agree
Treatment1	Agree	Agree	Agree	Agree	Agree	Agree	Agree	Agree
Treatment1	Agree	Agree	Agree	Agree	Agree	Agree	Agree	Agree
Treatment1	Agree	Agree	Agree	Agree	Agree	Agree	Agree	Agree
Treatment1	Agree	Agree	Agree	Agree	Agree	Agree	Agree	Agree
Treatment1	Agree	Neutral	Neutral	Agree	Agree	Neutral	Neutral	Agree
Treatment1	Agree	Agree	Agree	Agree	Agree	Agree	Neutral	Agree
Treatment1	Disagree	Disagree	Disagree	Disagree	NA	Disagree	Neutral	Disagree
Treatment1	Agree	Disagree	Disagree	Disagree	Disagree	Disagree	Disagree	Disagree
Treatment1	Neutral	Neutral	Agree	Agree	Neutral	Disagree	Disagree	Agree
Treatment1	Agree	Agree	Agree	Agree	Agree	Agree	Agree	Agree
Treatment1	Agree	Agree	Agree	Agree	Agree	Agree	Neutral	Agree
Treatment1	Agree	Neutral	Neutral	Neutral	Neutral	Neutral	Neutral	Agree
Treatment1	Neutral	Neutral	Agree	Agree	Agree	Agree	Neutral	Agree
Treatment1	Agree	Agree	Agree	Neutral	Agree	Agree	Agree	Agree
Treatment1	Disagree	Agree	Agree	Agree	Disagree	Neutral	Agree	Agree
Treatment1	Agree	Agree	Agree	Agree	Agree	Agree	Agree	Agree
Treatment1	Agree	Agree	Agree	Agree	Agree	Agree	Agree	Agree
Treatment1	Agree	Agree	Agree	Neutral	Neutral	Neutral	Neutral	Neutral
Treatment1	Agree	Agree	Agree	Agree	Agree	Neutral	Agree	Agree
Treatment1	Agree	Agree	Agree	Agree	Agree	Agree	Agree	Agree
Treatment1	Agree	Agree	Agree	Agree	Agree	Agree	Neutral	Agree
Treatment1	Agree	Agree	Agree	Agree	Agree	Agree	Neutral	Agree
Treatment1	Agree	Agree	Agree	Agree	Agree	Agree	Agree	Agree
Treatment1	Agree	Agree	Agree	Agree	Agree	Agree	Agree	Agree
Treatment1	Agree	Agree	Agree	Agree	Agree	Agree	Agree	Agree
Treatment1	Agree	Agree	Agree	Agree	Agree	Agree	Agree	Agree
Treatment1	Agree	Agree	Agree	Agree	Agree	Agree	Agree	Agree
Treatment1	Agree	Agree	Agree	Agree	Agree	Neutral	Disagree	Agree
Treatment2	Agree	Agree	Neutral	Agree	Agree	Neutral	Agree	Agree
Treatment2	Agree	Agree	Agree	Agree	Agree	Agree	Agree	Agree
Treatment2	Neutral	Agree	Neutral	Neutral	Neutral	Neutral	Disagree	Neutral
Treatment2	Agree	Agree	Agree	Agree	Agree	Agree	Agree	Agree
Treatment2	Agree	NA	Agree	Neutral	Agree	Neutral	Disagree	Agree
Treatment2	Agree	Agree	Neutral	Disagree	Neutral	Neutral	Agree	Agree
Treatment2	Agree	Disagree	Disagree	Neutral	Disagree	Disagree	Disagree	Disagree
Treatment2	Agree	Neutral	Neutral	Neutral	Agree	Disagree	Neutral	Neutral
Treatment2	Agree	Agree	Agree	Agree	Agree	Agree	Agree	Agree
Treatment2	Agree	Agree	Agree	Agree	Agree	Agree	Agree	Agree
Treatment2	Disagree	Disagree	Neutral	Neutral	Disagree	Disagree	Agree	Disagree
Treatment2	Agree	Neutral	Neutral	Neutral	Neutral	Neutral	Agree	Agree
Treatment2	Agree	Agree	Agree	Agree	Agree	Agree	Agree	Agree
Treatment2	Agree	Agree	Agree	Agree	Agree	Agree	Agree	Agree
Treatment2	Agree	Neutral	Agree	Agree	Agree	Agree	Neutral	Agree
Treatment2	Agree	Agree	Agree	Agree	Agree	Agree	Agree	Agree
Treatment2	Agree	Agree	Agree	Agree	Agree	Agree	Agree	Agree
Treatment2	Agree	Neutral	Agree	Agree	Agree	Neutral	Agree	Agree
Treatment2	Neutral	Neutral	Neutral	Neutral	Agree	Agree	Neutral	Disagree
Treatment2	Neutral	Disagree	Neutral	Neutral	Neutral	Neutral	Neutral	Neutral
Treatment2	Agree	Agree	Disagree	Disagree	Disagree	Disagree	Agree	Disagree
Treatment2	Agree	Disagree	Neutral	Agree	Agree	Neutral	Neutral	Agree
Treatment2	Agree	Neutral	Agree	Agree	Agree	Agree	Agree	Agree
Treatment2	Agree	Agree	Neutral	Agree	Agree	Agree	Agree	Agree
Treatment2	Agree	Disagree	Disagree	Disagree	Agree	Disagree	Disagree	Disagree
Treatment2	Agree	Agree	Agree	Agree	Agree	Agree	Agree	Agree
Treatment2	Neutral	NA	Neutral	Neutral	Neutral	Neutral	Disagree	Disagree
Treatment2	Agree	Agree	Agree	Agree	Agree	Agree	Agree	Agree
Treatment2	Agree	Agree	Neutral	Agree	Agree	Agree	Agree	Agree
Treatment2	Agree	Disagree	Agree	Agree	Agree	Disagree	Agree	Agree
Treatment2	Agree	Agree	Agree	Agree	Agree	Agree	Agree	Agree
Treatment2	Agree	Agree	Agree	Agree	Agree	Agree	Agree	Agree
Treatment2	Disagree	Disagree	Disagree	Disagree	Disagree	Disagree	Disagree	Disagree
Treatment2	Agree	Neutral	Agree	Agree	Agree	Neutral	Neutral	Agree
Treatment2	Agree	Agree	Agree	Agree	Agree	Agree	Agree	Agree
Treatment2	Agree	Agree	Agree	Agree	Agree	Agree	Agree	Agree
Treatment2	Agree	Agree	Agree	Agree	Agree	Agree	Agree	Agree
Treatment2	Agree	Agree	Agree	Agree	Agree	Agree	Agree	Agree
Treatment2	Agree	Agree	Agree	Agree	Agree	Agree	Agree	Agree
Treatment2	Agree	Neutral	Agree	Agree	Agree	Agree	Agree	Agree
Treatment2	Agree	Neutral	Neutral	Neutral	Agree	Neutral	Agree	Agree
Treatment2	Agree	Agree	Agree	Agree	Agree	Agree	Neutral	Agree
Treatment2	Agree	Neutral	Neutral	Agree	Neutral	Neutral	NA	Agree
Treatment2	Disagree	Disagree	Disagree	Agree	Disagree	Disagree	Agree	Agree
Treatment2	Agree	Agree	Agree	Agree	Agree	Agree	Agree	Agree

## Sheet: 2months_stagesofchange
Treatment	Q1- I am not interested in discussions about neutering cats at four months	Q2- I am not interested in resources about neutering cats at four months	Q3- I have been thinking more about neutering cats at four months	Q4- I have been actively looking up resources around neutering cats at four months	Q5- I have spoken more to colleagues about neutering cats at four months (or younger)	Q6 - I have spoken more to cat owners about four month neutering	Q7 - I have started to learn some protocols for four month neutering
Control	Disagree	Disagree	Agree	Agree	Neutral	Neutral	Neutral
Control	Neutral	Disagree	Neutral	Disagree	Disagree	Disagree	Neutral
Control	Neutral	Neutral	Neutral	Neutral	Disagree	Agree	Neutral
Control	Agree	Agree	Disagree	Disagree	Disagree	Disagree	Disagree
Control	Neutral	Disagree	Agree	Disagree	Disagree	Neutral	Disagree
Control	Disagree	Disagree	Agree	Agree	Agree	NA	NA
Control	Disagree	Disagree	Agree	Neutral	Agree	Agree	Neutral
Control	Neutral	Neutral	Disagree	Disagree	Disagree	Disagree	Disagree
Control	Disagree	Disagree	Agree	Agree	Disagree	NA	Neutral
Control	Disagree	Disagree	Agree	Disagree	Disagree	Agree	Neutral
Control	Disagree	Disagree	Agree	Neutral	Agree	Neutral	Agree
Control	Disagree	Disagree	Agree	Agree	Disagree	Neutral	Disagree
Control	Agree	Agree	Disagree	Disagree	Disagree	Disagree	Disagree
Control	Disagree	Disagree	Neutral	Disagree	Agree	Neutral	Neutral
Control	Disagree	Disagree	Neutral	Neutral	Agree	Agree	Neutral
Control	Disagree	Disagree	Neutral	Neutral	Neutral	Neutral	Neutral
Control	Neutral	Neutral	Disagree	Disagree	Disagree	Disagree	Disagree
Control	Disagree	Disagree	Disagree	Disagree	NA	Disagree	NA
Control	Neutral	Neutral	Neutral	Neutral	Neutral	Neutral	Neutral
Control	Neutral	Agree	Disagree	Disagree	Disagree	Disagree	Disagree
Control	Neutral	Disagree	Disagree	Disagree	Disagree	Disagree	Disagree
Control	Disagree	Disagree	Disagree	Disagree	Disagree	Neutral	Disagree
Control	Disagree	Disagree	Disagree	Disagree	Disagree	Disagree	Disagree
Control	Neutral	Disagree	Neutral	Disagree	Disagree	Disagree	Agree
Control	Disagree	Disagree	Agree	Agree	Agree	Agree	Neutral
Control	Disagree	Disagree	Disagree	Disagree	Disagree	Disagree	Disagree
Control	Disagree	Neutral	Disagree	Disagree	Disagree	Agree	Neutral
Control	Agree	Neutral	Disagree	Disagree	Disagree	Disagree	Disagree
Control	Neutral	Neutral	Neutral	Disagree	Disagree	Disagree	Disagree
Control	Disagree	Disagree	Neutral	Neutral	Neutral	Neutral	Disagree
Control	Disagree	Disagree	Neutral	Disagree	Agree	Neutral	Neutral
Control	Neutral	Agree	Disagree	Disagree	Disagree	Disagree	Disagree
Control	Neutral	Disagree	Agree	Neutral	Agree	Disagree	Neutral
Control	Disagree	Neutral	Disagree	Disagree	Disagree	Disagree	Neutral
Control	Disagree	Disagree	Neutral	Disagree	Disagree	Disagree	Disagree
Control	Disagree	Disagree	Agree	Neutral	Neutral	Agree	Neutral
Control	Disagree	Disagree	Neutral	Disagree	Disagree	Agree	Disagree
Control	Neutral	Neutral	Neutral	Neutral	Neutral	Neutral	Neutral
Treatment1	Neutral	Disagree	Agree	Neutral	Neutral	Neutral	Agree
Treatment1	Disagree	Disagree	Agree	Neutral	Neutral	Agree	Neutral
Treatment1	Neutral	Neutral	Disagree	Disagree	Disagree	Disagree	Disagree
Treatment1	Neutral	Neutral	Disagree	Disagree	Disagree	Disagree	Neutral
Treatment1	Disagree	Disagree	Agree	Disagree	Disagree	Neutral	Neutral
Treatment1	Disagree	Disagree	Agree	Agree	Agree	Agree	Agree
Treatment1	Disagree	Disagree	Neutral	Disagree	Disagree	Disagree	Neutral
Treatment1	Disagree	Disagree	Agree	Disagree	Agree	Neutral	Disagree
Treatment1	Disagree	Disagree	Agree	Disagree	Disagree	Disagree	NA
Treatment1	Disagree	Disagree	Neutral	Neutral	Neutral	Agree	Neutral
Treatment1	Agree	Agree	Disagree	Disagree	Disagree	Disagree	Disagree
Treatment1	Disagree	Disagree	Neutral	Disagree	Neutral	Neutral	Agree
Treatment1	Disagree	Neutral	Neutral	Disagree	Agree	Agree	Neutral
Treatment1	Disagree	Disagree	NA	NA	NA	NA	NA
Treatment1	Disagree	Disagree	Disagree	Disagree	Disagree	Disagree	Disagree
Treatment1	Disagree	Disagree	Agree	Agree	Agree	Disagree	Disagree
Treatment1	Neutral	Disagree	Agree	Neutral	Neutral	Agree	Disagree
Treatment1	Neutral	Neutral	Disagree	Disagree	Disagree	Disagree	Disagree
Treatment1	Neutral	Disagree	Agree	Neutral	Agree	Agree	Agree
Treatment1	Disagree	Disagree	Agree	Agree	Disagree	Agree	Disagree
Treatment1	Disagree	Disagree	Neutral	Disagree	Disagree	Disagree	Disagree
Treatment1	Disagree	Disagree	Agree	Neutral	Agree	Neutral	Neutral
Treatment1	Disagree	Disagree	Neutral	Disagree	Neutral	Agree	Disagree
Treatment1	Agree	Agree	Disagree	Disagree	Disagree	Disagree	Disagree
Treatment1	Neutral	Neutral	Disagree	Disagree	Agree	Disagree	Disagree
Treatment1	Disagree	Disagree	Neutral	Neutral	Neutral	Agree	Neutral
Treatment1	Agree	Agree	Agree	Neutral	Neutral	Neutral	Agree
Treatment1	Neutral	Disagree	Disagree	Disagree	Agree	Neutral	Neutral
Treatment1	Disagree	Disagree	Neutral	Agree	Agree	Disagree	Disagree
Treatment1	Disagree	Disagree	Agree	Agree	Neutral	Agree	Neutral
Treatment1	Neutral	Disagree	Agree	Disagree	NA	NA	Neutral
Treatment1	Disagree	Disagree	Agree	Disagree	Disagree	Disagree	Disagree
Treatment1	Neutral	Neutral	Agree	Neutral	Agree	Disagree	Agree
Treatment1	Disagree	Agree	Neutral	Disagree	Disagree	Neutral	Disagree
Treatment1	Disagree	Disagree	Agree	Neutral	Agree	Agree	Agree
Treatment1	Agree	Disagree	Neutral	Neutral	Neutral	Neutral	Neutral
Treatment1	Disagree	Disagree	Agree	Neutral	Neutral	Neutral	Neutral
Treatment1	Disagree	Disagree	Agree	Disagree	Agree	Agree	Agree
Treatment2	Neutral	Disagree	Neutral	Neutral	Neutral	Neutral	Neutral
Treatment2	Disagree	Disagree	Agree	Neutral	Agree	Disagree	Disagree
Treatment2	Disagree	Disagree	Agree	Disagree	Disagree	Disagree	Disagree
Treatment2	Disagree	Disagree	Agree	Disagree	Agree	Agree	Agree
Treatment2	Neutral	Agree	Neutral	Disagree	Neutral	Neutral	Neutral
Treatment2	Disagree	Disagree	Agree	NA	Disagree	Disagree	Disagree
Treatment2	Disagree	Disagree	Agree	Neutral	Neutral	Agree	Agree
Treatment2	Disagree	Disagree	Agree	Agree	Agree	Agree	Agree
Treatment2	Neutral	Disagree	Agree	Disagree	Agree	Disagree	Agree
Treatment2	Neutral	Neutral	Disagree	Disagree	Disagree	Disagree	Disagree
Treatment2	Disagree	Disagree	Agree	Neutral	Disagree	Agree	Agree
Treatment2	Disagree	Disagree	Agree	Disagree	Disagree	Disagree	Disagree
Treatment2	Disagree	Disagree	Neutral	Disagree	Agree	Agree	NA
Treatment2	Disagree	Disagree	Agree	Neutral	Neutral	Agree	Neutral
Treatment2	Disagree	Disagree	Agree	Neutral	Agree	Agree	Neutral
Treatment2	Disagree	Disagree	Agree	Disagree	Agree	Agree	Agree
Treatment2	Disagree	Disagree	Agree	Agree	Agree	Agree	Agree
Treatment2	Disagree	Agree	Neutral	Neutral	Agree	Agree	Agree
Treatment2	Disagree	Disagree	Neutral	Neutral	Agree	Agree	Agree
Treatment2	Neutral	Neutral	Neutral	Disagree	Disagree	Neutral	Neutral
Treatment2	Disagree	Disagree	Neutral	Disagree	Disagree	Disagree	Disagree
Treatment2	Agree	Agree	Disagree	Disagree	Disagree	Disagree	Disagree
Treatment2	Disagree	Disagree	Agree	Agree	Agree	Agree	Disagree
Treatment2	Disagree	Disagree	Agree	Disagree	Disagree	Disagree	Disagree
Treatment2	Disagree	Disagree	Disagree	Disagree	Disagree	Disagree	Disagree
Treatment2	Disagree	Disagree	Agree	Agree	Agree	Neutral	Neutral
Treatment2	Disagree	Disagree	Agree	Disagree	Agree	Agree	Disagree
Treatment2	Disagree	Disagree	Agree	Agree	Agree	Agree	Neutral
Treatment2	Disagree	Disagree	Agree	Neutral	Agree	Disagree	Agree
Treatment2	Disagree	Disagree	Agree	Disagree	Disagree	Disagree	Disagree
Treatment2	Disagree	Disagree	Agree	Disagree	Neutral	Neutral	Disagree
Treatment2	Disagree	Disagree	Agree	Agree	Agree	Agree	Agree
Treatment2	Disagree	Neutral	Neutral	NA	Agree	Agree	NA
Treatment2	Disagree	Disagree	Agree	Neutral	Neutral	Neutral	Disagree
Treatment2	Disagree	Disagree	Agree	Disagree	Disagree	Disagree	Disagree
Treatment2	Disagree	Disagree	Agree	Agree	Neutral	Neutral	Agree
Treatment2	Disagree	Disagree	Agree	Neutral	Agree	Agree	Neutral
Treatment2	Disagree	Disagree	Agree	Agree	Agree	Agree	Agree
Treatment2	Disagree	Disagree	Agree	Neutral	Agree	Neutral	Neutral
Treatment2	Neutral	Neutral	Disagree	Disagree	Disagree	Disagree	Disagree
Treatment2	Disagree	Disagree	Agree	Agree	Agree	Agree	Agree

## Sheet: 6months_stagesofchange
Treatment	Q1- I am not interested in discussions about neutering cats at four months	Q2- I am not interested in resources about neutering cats at four months	Q3- I have been thinking more about neutering cats at four months	Q4- I have been actively looking up resources around neutering cats at four months	Q5- I have spoken more to colleagues about neutering cats at four months (or younger)	Q6 - I have spoken more to cat owners about four month neutering	Q7 - I have started to learn some protocols for four month neutering
Control	Disagree	Disagree	Agree	Agree	Agree	Agree	Agree
Control	Disagree	Agree	Agree	Disagree	Agree	Agree	NA
Control	Neutral	Disagree	Agree	Neutral	Neutral	Agree	Neutral
Control	Disagree	Disagree	Agree	Neutral	Neutral	Agree	Agree
Control	Neutral	Neutral	Disagree	Disagree	Agree	Agree	Disagree
Control	Disagree	Agree	Disagree	Disagree	Agree	Disagree	NA
Control	Disagree	Disagree	Neutral	Neutral	Disagree	Disagree	Agree
Control	Disagree	Disagree	Agree	Neutral	Neutral	Agree	Neutral
Control	Disagree	Disagree	Neutral	Neutral	Neutral	Neutral	Neutral
Control	Disagree	Disagree	Neutral	Disagree	Disagree	Disagree	Disagree
Control	Agree	Disagree	Agree	Agree	Disagree	Agree	Agree
Control	Disagree	Disagree	Agree	Agree	Agree	Agree	Agree
Control	Neutral	Neutral	Agree	Agree	Disagree	Disagree	Agree
Control	Neutral	Neutral	Disagree	Disagree	Disagree	Disagree	Disagree
Control	Agree	Agree	Disagree	Disagree	Agree	Disagree	Disagree
Control	Agree	Neutral	Disagree	Disagree	Disagree	Disagree	Disagree
Control	Agree	Agree	Agree	Agree	Agree	NA	Agree
Control	Neutral	Neutral	Neutral	Agree	Agree	Neutral	Disagree
Control	Disagree	Disagree	Agree	Agree	Agree	Agree	NA
Control	Neutral	Agree	Disagree	Disagree	Disagree	Agree	Neutral
Control	Neutral	Disagree	Neutral	Neutral	Neutral	Neutral	Neutral
Control	Neutral	Disagree	Agree	Disagree	Disagree	Disagree	Disagree
Control	Disagree	Disagree	Agree	Neutral	Agree	Agree	Agree
Control	Neutral	Neutral	Disagree	Disagree	Disagree	Disagree	Disagree
Control	Disagree	Disagree	Neutral	Disagree	Agree	Agree	Neutral
Control	Neutral	Neutral	Disagree	Disagree	Neutral	Disagree	Disagree
Treatment1	Disagree	Disagree	Agree	Disagree	Agree	Agree	Agree
Treatment1	NA	Disagree	Agree	Neutral	NA	NA	Agree
Treatment1	Agree	Agree	Disagree	Disagree	Disagree	Disagree	Disagree
Treatment1	Disagree	Disagree	Agree	Agree	Agree	Agree	Neutral
Treatment1	Neutral	Disagree	Agree	Disagree	Neutral	Disagree	Disagree
Treatment1	Disagree	Agree	Neutral	Disagree	Neutral	Neutral	Disagree
Treatment1	Agree	Agree	Neutral	Disagree	Agree	Neutral	Neutral
Treatment1	Disagree	Disagree	Agree	Neutral	NA	NA	NA
Treatment1	Disagree	Disagree	Neutral	Neutral	Disagree	Agree	Neutral
Treatment1	Agree	Agree	Disagree	Disagree	Disagree	Disagree	Disagree
Treatment1	Disagree	Disagree	Agree	Disagree	Agree	Agree	Disagree
Treatment1	Disagree	Disagree	Agree	Disagree	NA	Neutral	Agree
Treatment1	Disagree	Agree	Agree	Agree	Agree	Agree	Agree
Treatment1	Disagree	Disagree	Neutral	Neutral	Agree	Agree	Neutral
Treatment1	Disagree	Disagree	Agree	Disagree	Disagree	Neutral	Neutral
Treatment1	Neutral	Neutral	Neutral	Disagree	Agree	Disagree	Disagree
Treatment1	Agree	Disagree	Neutral	Disagree	Disagree	Disagree	Neutral
Treatment1	Agree	Disagree	Agree	Disagree	Agree	Agree	Agree
Treatment1	Disagree	Disagree	Disagree	Neutral	Neutral	Neutral	Neutral
Treatment1	Disagree	Neutral	Neutral	Neutral	Neutral	Neutral	Neutral
Treatment1	Neutral	Neutral	Agree	Disagree	Disagree	Disagree	Disagree
Treatment1	Disagree	Disagree	Agree	Neutral	Neutral	Disagree	Disagree
Treatment1	Agree	Agree	Neutral	Neutral	Agree	Agree	Neutral
Treatment1	Neutral	Neutral	Disagree	Disagree	Disagree	Disagree	Disagree
Treatment1	Disagree	Disagree	Neutral	Neutral	Agree	Neutral	NA
Treatment1	Disagree	Disagree	Agree	Disagree	Neutral	Neutral	Disagree
Treatment1	Disagree	Disagree	Neutral	Neutral	Neutral	Agree	Neutral
Treatment1	Disagree	Disagree	Agree	Disagree	Agree	Agree	Disagree
Treatment2	Disagree	Disagree	Agree	NA	Agree	Neutral	Neutral
Treatment2	Disagree	Disagree	Agree	Agree	Disagree	Agree	Agree
Treatment2	Disagree	Disagree	Agree	Neutral	Agree	Neutral	Neutral
Treatment2	Disagree	Neutral	Agree	Disagree	Agree	Agree	Agree
Treatment2	Disagree	Disagree	Agree	Disagree	Agree	Agree	Agree
Treatment2	Disagree	Disagree	Disagree	Disagree	Disagree	Disagree	Disagree
Treatment2	Disagree	Neutral	Neutral	Agree	Agree	Agree	Agree
Treatment2	Neutral	Agree	Neutral	Disagree	Agree	Agree	Neutral
Treatment2	Disagree	Disagree	Agree	Agree	Agree	Agree	Agree
Treatment2	Disagree	Disagree	Agree	Disagree	Agree	Disagree	Disagree
Treatment2	Neutral	Neutral	Disagree	Disagree	Disagree	Disagree	Disagree
Treatment2	Agree	Agree	Disagree	Disagree	Disagree	Disagree	Disagree
Treatment2	Disagree	Disagree	Agree	Agree	Neutral	Agree	Agree
Treatment2	Neutral	Neutral	Neutral	Neutral	Disagree	Neutral	Neutral
Treatment2	Disagree	Disagree	Agree	Disagree	Agree	Neutral	Disagree
Treatment2	Agree	Agree	Disagree	Disagree	Disagree	Disagree	Disagree
Treatment2	Disagree	Disagree	Agree	Disagree	Agree	Neutral	Disagree
Treatment2	Neutral	Neutral	Agree	Disagree	Agree	Agree	Neutral
Treatment2	Disagree	Disagree	Agree	Agree	Agree	Agree	Agree
Treatment2	Disagree	Disagree	Agree	Agree	Agree	Agree	Neutral
Treatment2	Disagree	Disagree	Agree	Agree	Agree	Agree	Agree
Treatment2	Disagree	Disagree	Agree	Agree	Agree	Agree	Agree
Treatment2	Disagree	Disagree	Neutral	Disagree	Agree	Agree	Neutral
Treatment2	Neutral	Neutral	Disagree	Disagree	Disagree	Disagree	Disagree
Treatment2	Disagree	Disagree	Agree	Neutral	Neutral	Agree	Neutral
Treatment2	Disagree	Disagree	Agree	Agree	Neutral	Agree	Agree
Treatment2	Disagree	Disagree	Agree	Neutral	Agree	Agree	Neutral
Treatment2	Disagree	Disagree	Agree	Disagree	Agree	Agree	Disagree
Treatment2	Disagree	Disagree	Disagree	Disagree	Agree	Disagree	Agree
Treatment2	Disagree	Disagree	Agree	Disagree	Agree	Agree	Agree
Treatment2	Agree	Agree	Neutral	Neutral	Agree	Agree	Disagree

## Sheet: 2months_beliefs
Time	Treatment	Q1-Cats are too small at four months to neuter	Q2-Cats are too young at four months to neuter	Q3-Neutering at four months is beneficial to cat welfare	Q4-Neutering at four months is beneficial to controlling the number of unwanted cats	Q5-I am confident that I can make the case to peers around four-month neutering	Q6-I am confident that I can make the case to cat owners around fourmonth neutering	Q7-Veterinary professionals have a responsibility to encourage four-month neutering
2months	Treatment1	Agree	Agree	Disagree	Agree	Disagree	Disagree	Disagree
2months	Control	Neutral	Neutral	Disagree	Agree	Disagree	Disagree	Disagree
2months	Control	Neutral	Disagree	Neutral	Agree	Neutral	Agree	Neutral
2months	Treatment2	Agree	Disagree	Neutral	Agree	Neutral	Neutral	Disagree
2months	Treatment2	Neutral	Neutral	Neutral	Agree	Neutral	Neutral	Neutral
2months	Treatment1	Agree	Agree	Neutral	Agree	Neutral	Agree	Neutral
2months	Control	Disagree	Disagree	Neutral	Neutral	Neutral	Neutral	Neutral
2months	Treatment2	Agree	Agree	Agree	Agree	Neutral	Neutral	Neutral
2months	Control	Neutral	Neutral	Disagree	Neutral	Neutral	Neutral	Disagree
2months	Control	Disagree	Disagree	Agree	Agree	Agree	Agree	Disagree
2months	Control	Neutral	Agree	Agree	Agree	Disagree	Agree	Neutral
2months	Treatment2	Disagree	Disagree	Agree	Agree	Agree	Agree	Agree
2months	Treatment2	Agree	Neutral	Agree	Agree	Neutral	Neutral	Neutral
2months	Control	Disagree	Disagree	Agree	Agree	Neutral	Neutral	Agree
2months	Treatment2	Neutral	Agree	Neutral	Agree	Disagree	Disagree	Disagree
2months	Treatment1	Neutral	Neutral	Agree	Agree	Agree	Agree	Neutral
2months	Treatment2	Neutral	Disagree	Agree	Agree	Agree	Agree	Neutral
2months	Control	Disagree	Disagree	Agree	Agree	Agree	Agree	Agree
2months	Treatment2	Disagree	Disagree	Agree	Agree	NA	NA	Disagree
2months	Control	Neutral	Agree	Neutral	Agree	Disagree	Neutral	Neutral
2months	Treatment1	Agree	Agree	Disagree	Disagree	Disagree	Disagree	Disagree
2months	Control	Disagree	Disagree	Agree	Agree	Agree	Agree	Neutral
2months	Treatment2	Disagree	Disagree	Agree	Agree	Agree	Agree	Agree
2months	Treatment1	Neutral	Neutral	Neutral	Agree	Agree	Neutral	Neutral
2months	Treatment2	Agree	Disagree	Disagree	Neutral	Disagree	Neutral	Disagree
2months	Control	Disagree	Disagree	Neutral	Agree	Agree	Agree	Agree
2months	Treatment2	Disagree	Disagree	Agree	Agree	NA	Neutral	Disagree
2months	Treatment2	Disagree	Disagree	Disagree	Agree	Agree	Agree	Agree
2months	Control	Disagree	Disagree	Neutral	Agree	Neutral	Neutral	Neutral
2months	Treatment1	Disagree	Disagree	Agree	Agree	Agree	Agree	Agree
2months	Treatment1	Disagree	Disagree	Agree	Agree	Agree	Agree	Agree
2months	Control	Disagree	Disagree	Agree	Agree	Agree	Agree	Agree
2months	Treatment1	Agree	Agree	Neutral	Neutral	Disagree	Disagree	Disagree
2months	Treatment2	Neutral	Neutral	Agree	Agree	Neutral	Neutral	NA
2months	Control	Agree	Agree	Neutral	Neutral	NA	NA	Disagree
2months	Treatment2	Neutral	Agree	Neutral	Agree	Neutral	Agree	Neutral
2months	Treatment2	Disagree	Disagree	Agree	Agree	Agree	Agree	Agree
2months	Control	Disagree	Disagree	Agree	Agree	Agree	Agree	Agree
2months	Treatment2	Disagree	Disagree	Neutral	Agree	Agree	Agree	Disagree
2months	Treatment1	Agree	Agree	Neutral	Neutral	Neutral	Neutral	Disagree
2months	Treatment1	Neutral	Neutral	Neutral	Neutral	Neutral	Neutral	Neutral
2months	Control	Disagree	Disagree	Neutral	Neutral	Agree	Agree	Neutral
2months	Control	Neutral	Neutral	Disagree	Disagree	Agree	Neutral	Disagree
2months	Treatment2	Neutral	Neutral	Neutral	Neutral	Neutral	Agree	Disagree
2months	Treatment2	Disagree	Disagree	Agree	Agree	Agree	Agree	Neutral
2months	Control	Disagree	Disagree	Neutral	Agree	Disagree	Disagree	Neutral
2months	Treatment1	Agree	Agree	Disagree	Disagree	NA	NA	Disagree
2months	Treatment2	Disagree	Disagree	Agree	Agree	Agree	Agree	Agree
2months	Control	Neutral	Agree	Neutral	Agree	Disagree	Disagree	Disagree
2months	Treatment2	Neutral	Neutral	Neutral	Agree	Disagree	Disagree	Disagree
2months	Treatment1	Disagree	Disagree	Agree	Agree	Neutral	Neutral	Agree
2months	Treatment1	Disagree	Disagree	Agree	Agree	Agree	Agree	Agree
2months	Treatment1	Neutral	Neutral	Neutral	Agree	Disagree	Disagree	Neutral
2months	Treatment1	Disagree	Disagree	Agree	Agree	Agree	Agree	Agree
2months	Treatment1	Disagree	Disagree	Disagree	Agree	Agree	Agree	Disagree
2months	Treatment2	Disagree	Disagree	Agree	Agree	Agree	Agree	Agree
2months	Treatment2	Disagree	Disagree	Agree	Agree	Agree	Agree	Agree
2months	Control	Disagree	Disagree	Neutral	Agree	Neutral	Agree	Neutral
2months	Treatment2	Neutral	Disagree	Neutral	Agree	Neutral	Neutral	Neutral
2months	Treatment1	Disagree	Neutral	Agree	Agree	Neutral	Agree	Neutral
2months	Treatment2	Neutral	Agree	Neutral	Agree	Neutral	Neutral	Disagree
2months	Treatment2	Disagree	Disagree	Agree	Agree	Agree	Agree	Agree
2months	Treatment2	Disagree	Disagree	Agree	Agree	Agree	Agree	Neutral
2months	Control	Neutral	Agree	Neutral	Agree	Neutral	Neutral	Disagree
2months	Treatment1	Disagree	Disagree	Agree	Agree	Agree	Agree	Agree
2months	Treatment1	Disagree	Disagree	Neutral	Agree	Agree	Agree	Disagree
2months	Treatment1	Disagree	Disagree	Neutral	Agree	Agree	Agree	Neutral
2months	Control	Neutral	Agree	Agree	Agree	Agree	Agree	Neutral
2months	Control	Disagree	Disagree	Agree	Agree	Agree	Agree	Agree
2months	Treatment1	Disagree	Disagree	Agree	Agree	Neutral	Neutral	Neutral
2months	Treatment1	Disagree	Disagree	Agree	Agree	Agree	Neutral	Agree
2months	Treatment1	Disagree	Disagree	Neutral	Agree	Neutral	Neutral	Neutral
2months	Treatment2	Disagree	Disagree	Agree	Agree	Agree	Agree	Agree
2months	Treatment2	Disagree	Disagree	Agree	Agree	Agree	Agree	Neutral
2months	Control	Agree	Disagree	Neutral	Agree	Disagree	Disagree	Neutral
2months	Control	Disagree	Disagree	Agree	Agree	Agree	Agree	Agree
2months	Treatment1	Disagree	Neutral	Agree	Agree	Disagree	Agree	Disagree
2months	Control	Disagree	Disagree	Agree	Agree	Agree	Agree	Agree
2months	Treatment1	Neutral	Disagree	Neutral	Agree	Neutral	Disagree	Disagree
2months	Control	Agree	Agree	Neutral	Neutral	Disagree	Disagree	Disagree
2months	Control	Disagree	Disagree	Agree	Agree	Agree	Agree	Agree
2months	Control	Disagree	Disagree	Agree	Agree	Agree	Agree	Agree
2months	Treatment1	Disagree	Disagree	Agree	Agree	Agree	Neutral	Agree
2months	Treatment1	Disagree	Disagree	Agree	Agree	Agree	Agree	Agree
2months	Treatment1	Disagree	Disagree	Agree	Agree	Agree	Agree	Agree
2months	Treatment2	Disagree	Disagree	Agree	Agree	Agree	Agree	Agree
2months	Control	Disagree	Disagree	Agree	Agree	Agree	Agree	Agree
2months	Control	Disagree	Neutral	Disagree	Agree	Disagree	Neutral	Disagree
2months	Treatment2	Disagree	Disagree	Agree	Agree	Agree	Agree	Neutral
2months	Treatment1	Disagree	Disagree	Agree	Agree	Neutral	Agree	Neutral
2months	Treatment2	Disagree	Disagree	Agree	Agree	Agree	Agree	Neutral
2months	Treatment1	Neutral	Agree	Disagree	Agree	Neutral	Disagree	Disagree
2months	Treatment2	Disagree	Disagree	Agree	Agree	Agree	Agree	Agree
2months	Treatment1	Disagree	Disagree	Neutral	Neutral	Neutral	Neutral	Neutral
2months	Control	Agree	Agree	Neutral	Agree	Agree	Agree	Disagree
2months	Treatment2	Disagree	Disagree	Agree	Agree	Agree	Agree	Agree
2months	Treatment1	Disagree	Disagree	Agree	Agree	Agree	Agree	Agree
2months	Treatment2	Disagree	Disagree	Agree	Agree	Agree	Agree	Neutral
2months	Control	Disagree	Disagree	Agree	Agree	Agree	Agree	Neutral
2months	Control	Disagree	Disagree	Agree	Agree	Neutral	Agree	Agree
2months	Treatment1	Disagree	Disagree	Disagree	Neutral	Agree	Disagree	Disagree
2months	Treatment2	Neutral	Disagree	Neutral	Agree	Neutral	Neutral	Disagree
2months	Control	Agree	Disagree	Neutral	Agree	Disagree	Neutral	Disagree
2months	Treatment2	Disagree	Disagree	Agree	Agree	Agree	Agree	Agree
2months	Treatment2	Disagree	Disagree	Agree	Agree	Agree	Agree	Agree
2months	Treatment1	Disagree	Disagree	Neutral	Agree	Disagree	Neutral	Neutral
2months	Treatment2	Disagree	Disagree	Agree	Agree	Neutral	Agree	Agree
2months	Treatment2	Disagree	Disagree	Agree	Agree	Agree	Agree	Neutral
2months	Treatment1	Disagree	Disagree	Agree	Agree	Neutral	Neutral	Disagree
2months	Treatment1	Disagree	Disagree	Agree	Agree	Agree	Agree	Neutral
2months	Treatment1	Disagree	Disagree	Neutral	Agree	Agree	Agree	Neutral
2months	Treatment1	Disagree	Disagree	Agree	Agree	NA	Agree	Neutral
2months	Control	Disagree	Disagree	Neutral	Agree	Agree	Agree	Neutral
2months	Treatment2	Agree	Agree	Neutral	Agree	Disagree	Disagree	Disagree
2months	Treatment2	Disagree	Disagree	Agree	Agree	Agree	Agree	Neutral
2months	Control	Neutral	Neutral	Neutral	Neutral	Neutral	Neutral	Neutral
2months	Control	Neutral	Disagree	Neutral	Agree	Agree	Agree	Neutral
Pre	Treatment1	Agree	Agree	Disagree	Neutral	Disagree	Disagree	Disagree
Pre	Control	Neutral	Agree	Disagree	Agree	Disagree	Disagree	Disagree
Pre	Control	Neutral	Neutral	Neutral	Neutral	Neutral	Neutral	Neutral
Pre	Treatment2	Disagree	Agree	Disagree	Neutral	Disagree	Disagree	Disagree
Pre	Treatment2	Agree	Disagree	Neutral	Neutral	Disagree	Neutral	Neutral
Pre	Treatment1	Agree	Agree	Disagree	Disagree	NA	NA	Disagree
Pre	Control	Agree	Agree	Neutral	Agree	Neutral	Neutral	Agree
Pre	Treatment2	Agree	Agree	Neutral	Agree	Neutral	Neutral	Neutral
Pre	Control	Agree	Disagree	Disagree	Disagree	NA	Agree	Disagree
Pre	Control	Neutral	Neutral	Neutral	Agree	Agree	Agree	Agree
Pre	Control	Neutral	Agree	Disagree	Neutral	Disagree	Disagree	Neutral
Pre	Treatment2	Disagree	Disagree	Agree	Agree	Disagree	Agree	Agree
Pre	Treatment2	Agree	Neutral	Neutral	Agree	Agree	Agree	Neutral
Pre	Control	Disagree	Disagree	Neutral	Agree	Agree	Agree	Agree
Pre	Treatment2	Neutral	Agree	Neutral	Agree	Disagree	Disagree	Disagree
Pre	Treatment1	Agree	Agree	Neutral	Agree	Neutral	Neutral	Disagree
Pre	Treatment2	Agree	Disagree	Neutral	Agree	Disagree	Agree	Disagree
Pre	Control	Disagree	Disagree	Agree	Agree	Agree	Agree	Neutral
Pre	Treatment2	Disagree	Agree	Agree	Agree	Neutral	Agree	Agree
Pre	Control	Neutral	Neutral	Disagree	Agree	Disagree	Disagree	Neutral
Pre	Treatment1	Agree	Neutral	Disagree	Disagree	Disagree	Disagree	Disagree
Pre	Control	Disagree	Disagree	Agree	Agree	Agree	Agree	Neutral
Pre	Treatment2	Disagree	Disagree	Agree	Agree	Agree	Agree	Agree
Pre	Treatment1	Neutral	Agree	Neutral	Agree	Agree	Agree	Disagree
Pre	Treatment2	Agree	Neutral	Disagree	Neutral	Disagree	Disagree	Neutral
Pre	Control	Disagree	Disagree	Agree	Agree	Agree	Agree	Agree
Pre	Treatment2	Disagree	Disagree	Neutral	Neutral	NA	Agree	Neutral
Pre	Treatment2	Agree	Neutral	Agree	Agree	Agree	Agree	Neutral
Pre	Control	Disagree	Disagree	Neutral	Agree	Neutral	Neutral	Neutral
Pre	Treatment1	Disagree	Neutral	Agree	Agree	Agree	Agree	Agree
Pre	Treatment1	Agree	Disagree	Agree	Agree	Agree	Agree	Agree
Pre	Control	Neutral	Neutral	Neutral	Agree	Agree	Agree	Neutral
Pre	Treatment1	Disagree	Agree	Disagree	Neutral	Disagree	Disagree	Disagree
Pre	Treatment2	Neutral	Neutral	Neutral	Neutral	Disagree	Disagree	Neutral
Pre	Control	Agree	Agree	Agree	Agree	Disagree	Agree	Disagree
Pre	Treatment2	Neutral	Disagree	Agree	Agree	Neutral	Neutral	Neutral
Pre	Treatment2	Disagree	Disagree	Agree	Agree	Agree	Agree	Agree
Pre	Control	Disagree	Disagree	Agree	Agree	Agree	Agree	Neutral
Pre	Treatment2	Neutral	Neutral	Neutral	Agree	Disagree	Agree	Disagree
Pre	Treatment1	Agree	Agree	Neutral	Neutral	Disagree	Disagree	Disagree
Pre	Treatment1	Agree	Agree	Neutral	Neutral	Neutral	Neutral	Neutral
Pre	Control	Neutral	Neutral	Agree	Agree	Agree	Agree	Disagree
Pre	Control	Neutral	Neutral	Disagree	Neutral	Neutral	Disagree	Disagree
Pre	Treatment2	Neutral	Neutral	Neutral	Neutral	Neutral	Agree	Disagree
Pre	Treatment2	Disagree	Disagree	Agree	Agree	Agree	Agree	Agree
Pre	Control	Neutral	Disagree	Neutral	Neutral	Disagree	Disagree	Neutral
Pre	Treatment1	Agree	Agree	Disagree	Disagree	Disagree	Disagree	Disagree
Pre	Treatment2	Disagree	Disagree	Agree	Agree	Agree	Agree	Agree
Pre	Control	Agree	Agree	Disagree	Neutral	Disagree	Disagree	Disagree
Pre	Treatment2	Agree	Neutral	Neutral	Neutral	Disagree	Disagree	Disagree
Pre	Treatment1	Agree	Neutral	Neutral	Agree	Disagree	Disagree	Neutral
Pre	Treatment1	Disagree	Disagree	Agree	Agree	Agree	Agree	Agree
Pre	Treatment1	Agree	Neutral	Neutral	Agree	Neutral	Neutral	Neutral
Pre	Treatment1	Neutral	Disagree	Agree	Agree	Agree	Agree	Agree
Pre	Treatment1	Disagree	Agree	Agree	Agree	Agree	Agree	Disagree
Pre	Treatment2	Agree	Agree	Neutral	Neutral	Neutral	Neutral	Disagree
Pre	Treatment2	Neutral	Neutral	Neutral	Agree	Disagree	Disagree	Neutral
Pre	Control	Disagree	Neutral	Neutral	Agree	Disagree	Disagree	Agree
Pre	Treatment2	Agree	Agree	Neutral	Neutral	Disagree	Disagree	Disagree
Pre	Treatment1	Neutral	Neutral	Neutral	Agree	Agree	Agree	Neutral
Pre	Treatment2	Agree	Agree	Neutral	Agree	Disagree	Disagree	Disagree
Pre	Treatment2	Disagree	Disagree	Agree	Agree	Agree	Agree	Neutral
Pre	Treatment2	Disagree	Disagree	Agree	Agree	Neutral	Agree	Agree
Pre	Control	Agree	Agree	Disagree	Neutral	Neutral	Neutral	Disagree
Pre	Treatment1	Neutral	Disagree	Agree	Agree	Neutral	Agree	Neutral
Pre	Treatment1	Neutral	Neutral	Neutral	Agree	Agree	Agree	Neutral
Pre	Treatment1	Neutral	Agree	Disagree	Agree	Agree	Agree	Neutral
Pre	Control	Agree	Agree	Neutral	Disagree	Neutral	Neutral	Agree
Pre	Control	Disagree	Disagree	Agree	Agree	Agree	Agree	Neutral
Pre	Treatment1	Disagree	Disagree	Agree	Agree	Neutral	Neutral	Neutral
Pre	Treatment1	Neutral	Neutral	Agree	Agree	Agree	Disagree	Neutral
Pre	Treatment1	Neutral	Neutral	Neutral	Agree	Neutral	Disagree	Disagree
Pre	Treatment2	Disagree	Disagree	Agree	Agree	Agree	Agree	Neutral
Pre	Treatment2	Neutral	Disagree	Neutral	Agree	Agree	Agree	Neutral
Pre	Control	Agree	Neutral	Neutral	Neutral	Disagree	Disagree	Neutral
Pre	Control	Disagree	Neutral	Agree	Agree	Agree	Agree	Neutral
Pre	Treatment1	Disagree	Agree	Disagree	Disagree	Disagree	Disagree	Disagree
Pre	Control	Disagree	Disagree	Agree	Agree	Neutral	Agree	Neutral
Pre	Treatment1	Neutral	Disagree	Neutral	Agree	Neutral	Agree	Disagree
Pre	Control	Agree	Neutral	Agree	Agree	Neutral	Disagree	Disagree
Pre	Control	Disagree	Disagree	Agree	Agree	Agree	Agree	Agree
Pre	Control	Disagree	Disagree	Agree	Agree	Agree	Agree	Agree
Pre	Treatment1	Disagree	Disagree	Agree	Agree	Agree	Agree	Neutral
Pre	Treatment1	Disagree	Disagree	Neutral	Neutral	Agree	Agree	Neutral
Pre	Treatment1	Disagree	Disagree	Agree	Agree	Neutral	Neutral	Agree
Pre	Treatment2	Neutral	Neutral	Neutral	Agree	Agree	Agree	Neutral
Pre	Control	Disagree	Disagree	Neutral	Agree	Agree	Agree	Agree
Pre	Control	Disagree	Neutral	Disagree	Agree	Neutral	Neutral	Disagree
Pre	Treatment2	Agree	Agree	Neutral	Neutral	Disagree	Disagree	Neutral
Pre	Treatment1	Disagree	Disagree	Agree	Agree	Agree	Neutral	Neutral
Pre	Treatment2	Disagree	Disagree	Agree	Agree	Neutral	Agree	Agree
Pre	Treatment1	Disagree	Disagree	Agree	Neutral	Agree	Agree	Disagree
Pre	Treatment2	Neutral	Disagree	Agree	Agree	Disagree	Agree	Agree
Pre	Treatment1	Neutral	Neutral	Neutral	Disagree	Neutral	Neutral	Disagree
Pre	Control	Neutral	Neutral	Agree	Agree	Agree	Neutral	Neutral
Pre	Treatment2	Disagree	Disagree	Agree	Agree	Neutral	Neutral	Neutral
Pre	Treatment1	Disagree	Disagree	Agree	Agree	Neutral	Agree	Neutral
Pre	Treatment2	Neutral	Neutral	Neutral	Neutral	Neutral	Neutral	Neutral
Pre	Control	Disagree	Disagree	Agree	Agree	Agree	Agree	Neutral
Pre	Control	Disagree	Disagree	Neutral	Agree	Agree	Neutral	Agree
Pre	Treatment1	Agree	Disagree	Neutral	Neutral	Agree	Agree	Neutral
Pre	Treatment2	Disagree	Disagree	Disagree	Disagree	Neutral	Agree	Disagree
Pre	Control	Agree	Neutral	Neutral	Agree	Neutral	Disagree	Neutral
Pre	Treatment2	Disagree	Disagree	Neutral	Agree	Disagree	Agree	Agree
Pre	Treatment2	Disagree	Disagree	Agree	Agree	Agree	Neutral	Agree
Pre	Treatment1	Neutral	Neutral	Neutral	Agree	Disagree	Neutral	Disagree
Pre	Treatment2	Disagree	Disagree	Agree	Agree	Disagree	Disagree	Neutral
Pre	Treatment2	Agree	Disagree	Agree	Agree	Agree	Agree	Disagree
Pre	Treatment1	Disagree	Agree	Disagree	Agree	Disagree	Neutral	Disagree
Pre	Treatment1	Disagree	Disagree	Agree	Neutral	Agree	Agree	Neutral
Pre	Treatment1	Neutral	Neutral	Agree	Agree	Agree	Agree	Neutral
Pre	Treatment1	Disagree	Disagree	Agree	Agree	Agree	Agree	Neutral
Pre	Control	Neutral	Disagree	Neutral	Agree	Agree	Agree	Neutral
Pre	Treatment2	Neutral	Disagree	Neutral	Neutral	Agree	Neutral	Neutral
Pre	Treatment2	Disagree	Disagree	Agree	Agree	Agree	Agree	Agree
Pre	Control	Neutral	Disagree	NA	NA	NA	Agree	Neutral
Pre	Control	Disagree	Disagree	Neutral	Neutral	Neutral	Agree	Neutral

## Sheet: 6months_beliefs
Time	Treatment	Q1-Cats are too small at four months to neuter	Q2-Cats are too young at four months to neuter	Q3-Neutering at four months is beneficial to cat welfare	Q4-Neutering at four months is beneficial to controlling the number of unwanted cats	Q5-I am confident that I can make the case to peers around four-month neutering	Q6-I am confident that I can make the case to cat owners around fourmonth neutering	Q7-Veterinary professionals have a responsibility to encourage four-month neutering
6months	Treatment1	Agree	Agree	Disagree	Agree	Disagree	Disagree	Disagree
6months	Control	Disagree	Disagree	Neutral	Agree	Neutral	Agree	Agree
6months	Control	Neutral	Neutral	Neutral	Agree	Agree	Agree	Neutral
6months	Treatment2	Agree	Neutral	Disagree	Agree	Disagree	Agree	Disagree
6months	Treatment2	Disagree	Disagree	Agree	Agree	Neutral	Agree	Neutral
6months	Control	Agree	Disagree	Neutral	Neutral	Disagree	Neutral	Disagree
6months	Control	Disagree	Disagree	Agree	Agree	Agree	Agree	Neutral
6months	Control	Neutral	Agree	Disagree	Agree	Disagree	Disagree	Disagree
6months	Treatment2	Disagree	Disagree	Agree	Agree	Agree	Agree	Agree
6months	Treatment2	Agree	Disagree	Agree	Agree	Agree	Agree	Neutral
6months	Treatment2	Disagree	Agree	Neutral	Agree	Disagree	Disagree	Disagree
6months	Treatment1	Neutral	Neutral	Agree	Agree	Agree	Agree	Neutral
6months	Treatment2	Neutral	Disagree	Agree	Agree	Agree	Agree	Neutral
6months	Control	Disagree	Disagree	Agree	Agree	Agree	Agree	Neutral
6months	Treatment2	Neutral	Disagree	Agree	Agree	Agree	Agree	Disagree
6months	Control	Neutral	Neutral	Neutral	Agree	Disagree	Disagree	Neutral
6months	Treatment1	Neutral	Neutral	Neutral	Neutral	Neutral	Neutral	Disagree
6months	Control	Disagree	Disagree	Agree	Agree	Agree	Agree	Neutral
6months	Treatment2	Disagree	Disagree	Agree	Agree	Agree	Agree	Agree
6months	Control	Disagree	Disagree	Neutral	Agree	Agree	Agree	Agree
6months	Treatment2	Neutral	NA	NA	NA	NA	NA	NA
6months	Treatment2	Disagree	Disagree	Agree	Agree	Neutral	Agree	Agree
6months	Control	Neutral	Neutral	Disagree	Neutral	Neutral	Disagree	Disagree
6months	Treatment1	Disagree	Disagree	Agree	Agree	Agree	Agree	Agree
6months	Treatment1	Disagree	Disagree	Agree	Agree	Agree	Agree	Agree
6months	Control	Neutral	Neutral	Neutral	Agree	Neutral	Neutral	Neutral
6months	Control	Neutral	Agree	Neutral	Neutral	Disagree	Disagree	Disagree
6months	Treatment2	Neutral	Neutral	Neutral	Neutral	Neutral	Agree	Neutral
6months	Treatment2	Disagree	Disagree	Agree	Agree	Agree	Agree	Agree
6months	Control	Disagree	Disagree	Agree	Agree	Agree	Agree	Agree
6months	Treatment1	Neutral	Agree	Neutral	Neutral	Neutral	Neutral	Disagree
6months	Control	Disagree	Neutral	Neutral	Agree	Neutral	Agree	Disagree
6months	Control	Neutral	Neutral	Neutral	Disagree	NA	Neutral	Disagree
6months	Treatment2	Neutral	Neutral	Neutral	Neutral	NA	Agree	Disagree
6months	Treatment1	Agree	Neutral	Disagree	Disagree	Disagree	Disagree	Disagree
6months	Treatment2	Disagree	Disagree	Agree	Agree	Agree	Agree	Agree
6months	Control	Agree	Agree	Disagree	Neutral	Disagree	Disagree	Disagree
6months	Treatment1	Disagree	Disagree	Agree	Agree	Disagree	Agree	Agree
6months	Treatment1	Disagree	Disagree	Agree	Agree	Agree	Agree	Agree
6months	Treatment1	Agree	Neutral	Agree	Agree	Disagree	Agree	NA
6months	Treatment1	Disagree	Disagree	Neutral	Agree	Agree	Agree	Neutral
6months	Treatment2	Disagree	Disagree	Agree	Agree	Agree	Agree	Agree
6months	Treatment2	Disagree	Disagree	Agree	Agree	Agree	Agree	Agree
6months	Treatment2	Disagree	Disagree	Neutral	Neutral	Neutral	Neutral	Neutral
6months	Treatment2	Disagree	Disagree	Agree	Agree	Agree	Agree	Neutral
6months	Treatment1	Neutral	Neutral	Neutral	Neutral	Neutral	Agree	Neutral
6months	Treatment1	Disagree	Neutral	Neutral	Agree	Disagree	Disagree	Neutral
6months	Control	Disagree	Disagree	Disagree	Agree	Neutral	Agree	Neutral
6months	Control	Disagree	Disagree	Neutral	Agree	Agree	Agree	Neutral
6months	Treatment1	Disagree	Disagree	Agree	Agree	Agree	Neutral	Agree
6months	Treatment1	Disagree	Disagree	Agree	Agree	Agree	Neutral	Neutral
6months	Treatment2	Agree	Disagree	Neutral	Agree	Neutral	Neutral	Neutral
6months	Treatment2	Disagree	Disagree	Agree	Agree	Agree	Agree	Agree
6months	Treatment1	Disagree	Disagree	Agree	Agree	Disagree	Agree	Disagree
6months	Control	Disagree	Disagree	Agree	Agree	Agree	Agree	Agree
6months	Treatment1	Disagree	Disagree	Agree	Agree	Agree	Agree	Neutral
6months	Control	Disagree	Disagree	Agree	Agree	Agree	Agree	Agree
6months	Control	Disagree	Disagree	Agree	Agree	Agree	Agree	Agree
6months	Treatment1	Neutral	Disagree	Neutral	Neutral	Neutral	Agree	Neutral
6months	Treatment1	Disagree	Disagree	Agree	Agree	Agree	Agree	Agree
6months	Treatment2	Neutral	Disagree	Agree	Agree	Agree	Agree	Neutral
6months	Control	Disagree	Disagree	Agree	Agree	Agree	Agree	Agree
6months	Treatment2	Disagree	Disagree	Agree	Agree	Agree	Agree	Agree
6months	Treatment1	Disagree	Disagree	Agree	Agree	Neutral	Neutral	Neutral
6months	Treatment2	Disagree	Disagree	Agree	Agree	Agree	Agree	Agree
6months	Treatment1	Neutral	Agree	Neutral	Agree	Neutral	Neutral	Disagree
6months	Treatment2	Disagree	Disagree	Agree	Agree	Agree	Agree	Agree
6months	Treatment1	Disagree	Neutral	Disagree	Disagree	Agree	Agree	Disagree
6months	Treatment1	Disagree	Disagree	Agree	Agree	Agree	Agree	Neutral
6months	Control	Disagree	Disagree	Agree	Agree	Agree	Agree	Neutral
6months	Control	Disagree	Disagree	Neutral	Agree	Neutral	Neutral	Neutral
6months	Treatment1	Disagree	Disagree	Neutral	Neutral	Agree	Agree	Neutral
6months	Treatment2	Disagree	Disagree	Neutral	Agree	Disagree	Disagree	Disagree
6months	Control	Agree	Agree	Neutral	Agree	Disagree	Neutral	Disagree
6months	Treatment2	Disagree	Disagree	Agree	Agree	Agree	Agree	Agree
6months	Treatment2	Disagree	Disagree	Agree	Agree	Agree	Agree	Agree
6months	Treatment1	Disagree	Disagree	Neutral	Agree	Neutral	Disagree	Neutral
6months	Treatment2	Disagree	Disagree	Agree	Agree	Agree	Agree	Agree
6months	Treatment2	Disagree	Disagree	Neutral	Agree	Agree	Agree	Neutral
6months	Treatment1	Disagree	Disagree	Neutral	Agree	Agree	Agree	Neutral
6months	Treatment1	Disagree	Disagree	Neutral	Agree	Agree	Agree	Neutral
6months	Treatment1	Disagree	Disagree	Agree	Agree	Agree	Agree	Agree
6months	Treatment2	Agree	Neutral	Disagree	Neutral	Disagree	Disagree	Disagree
6months	Treatment2	Disagree	Disagree	Agree	Agree	Agree	Agree	Neutral
6months	Control	Neutral	NA	Neutral	Neutral	Neutral	Neutral	Neutral
pre	Control	Neutral	Agree	Disagree	Agree	Disagree	Disagree	Disagree
pre	Control	Neutral	Neutral	Neutral	Neutral	Neutral	Neutral	Neutral
pre	Control	Agree	Disagree	Disagree	Disagree	NA	Agree	Disagree
pre	Control	Neutral	Neutral	Neutral	Agree	Agree	Agree	Agree
pre	Control	Neutral	Agree	Disagree	Neutral	Disagree	Disagree	Neutral
pre	Control	Disagree	Disagree	Agree	Agree	Agree	Agree	Neutral
pre	Control	Neutral	Neutral	Disagree	Agree	Disagree	Disagree	Neutral
pre	Control	Disagree	Disagree	Agree	Agree	Agree	Agree	Neutral
pre	Control	Disagree	Disagree	Agree	Agree	Agree	Agree	Agree
pre	Control	Disagree	Disagree	Neutral	Agree	Neutral	Neutral	Neutral
pre	Control	Neutral	Neutral	Neutral	Agree	Agree	Agree	Neutral
pre	Control	Agree	Agree	Agree	Agree	Disagree	Agree	Disagree
pre	Control	Disagree	Disagree	Agree	Agree	Agree	Agree	Neutral
pre	Control	Neutral	Neutral	Agree	Agree	Agree	Agree	Disagree
pre	Control	Neutral	Neutral	Disagree	Neutral	Neutral	Disagree	Disagree
pre	Control	Agree	Agree	Disagree	Neutral	Disagree	Disagree	Disagree
pre	Control	Agree	Agree	Neutral	Disagree	Neutral	Neutral	Agree
pre	Control	Disagree	Disagree	Agree	Agree	Agree	Agree	Neutral
pre	Control	Disagree	Disagree	Agree	Agree	Neutral	Agree	Neutral
pre	Control	Disagree	Disagree	Agree	Agree	Agree	Agree	Agree
pre	Control	Disagree	Disagree	Agree	Agree	Agree	Agree	Agree
pre	Control	Disagree	Disagree	Neutral	Agree	Agree	Agree	Agree
pre	Control	Disagree	Disagree	Agree	Agree	Agree	Agree	Neutral
pre	Control	Disagree	Disagree	Neutral	Agree	Agree	Neutral	Agree
pre	Control	Agree	Neutral	Neutral	Agree	Neutral	Disagree	Neutral
pre	Control	Neutral	Disagree	NA	NA	NA	Agree	Neutral
pre	Treatment1	Agree	Agree	Disagree	Neutral	Disagree	Disagree	Disagree
pre	Treatment1	Agree	Agree	Neutral	Agree	Neutral	Neutral	Disagree
pre	Treatment1	Agree	Neutral	Disagree	Disagree	Disagree	Disagree	Disagree
pre	Treatment1	Disagree	Neutral	Agree	Agree	Agree	Agree	Agree
pre	Treatment1	Agree	Disagree	Agree	Agree	Agree	Agree	Agree
pre	Treatment1	Agree	Agree	Neutral	Neutral	Disagree	Disagree	Disagree
pre	Treatment1	Agree	Agree	Disagree	Disagree	Disagree	Disagree	Disagree
pre	Treatment1	Agree	Neutral	Neutral	Agree	Disagree	Disagree	Neutral
pre	Treatment1	Disagree	Disagree	Agree	Agree	Agree	Agree	Agree
pre	Treatment1	Agree	Neutral	Neutral	Agree	Neutral	Neutral	Neutral
pre	Treatment1	Disagree	Agree	Agree	Agree	Agree	Agree	Disagree
pre	Treatment1	Neutral	Neutral	Neutral	Agree	Agree	Agree	Neutral
pre	Treatment1	Neutral	Agree	Disagree	Agree	Agree	Agree	Neutral
pre	Treatment1	Disagree	Disagree	Agree	Agree	Neutral	Neutral	Neutral
pre	Treatment1	Neutral	Neutral	Agree	Agree	Agree	Disagree	Neutral
pre	Treatment1	Disagree	Agree	Disagree	Disagree	Disagree	Disagree	Disagree
pre	Treatment1	Neutral	Disagree	Neutral	Agree	Neutral	Agree	Disagree
pre	Treatment1	Disagree	Disagree	Neutral	Neutral	Agree	Agree	Neutral
pre	Treatment1	Disagree	Disagree	Agree	Agree	Neutral	Neutral	Agree
pre	Treatment1	Disagree	Disagree	Agree	Agree	Agree	Neutral	Neutral
pre	Treatment1	Disagree	Disagree	Agree	Neutral	Agree	Agree	Disagree
pre	Treatment1	Neutral	Neutral	Neutral	Disagree	Neutral	Neutral	Disagree
pre	Treatment1	Disagree	Disagree	Agree	Agree	Neutral	Agree	Neutral
pre	Treatment1	Agree	Disagree	Neutral	Neutral	Agree	Agree	Neutral
pre	Treatment1	Neutral	Neutral	Neutral	Agree	Disagree	Neutral	Disagree
pre	Treatment1	Disagree	Agree	Disagree	Agree	Disagree	Neutral	Disagree
pre	Treatment1	Neutral	Neutral	Agree	Agree	Agree	Agree	Neutral
pre	Treatment1	Disagree	Disagree	Agree	Agree	Agree	Agree	Neutral
pre	Treatment2	Disagree	Agree	Disagree	Neutral	Disagree	Disagree	Disagree
pre	Treatment2	Agree	Disagree	Neutral	Neutral	Disagree	Neutral	Neutral
pre	Treatment2	Disagree	Disagree	Agree	Agree	Disagree	Agree	Agree
pre	Treatment2	Agree	Neutral	Neutral	Agree	Agree	Agree	Neutral
pre	Treatment2	Neutral	Agree	Neutral	Agree	Disagree	Disagree	Disagree
pre	Treatment2	Agree	Disagree	Neutral	Agree	Disagree	Agree	Disagree
pre	Treatment2	Disagree	Agree	Agree	Agree	Neutral	Agree	Agree
pre	Treatment2	Disagree	Disagree	Agree	Agree	Agree	Agree	Agree
pre	Treatment2	Disagree	Disagree	Neutral	Neutral	NA	Agree	Neutral
pre	Treatment2	Agree	Neutral	Agree	Agree	Agree	Agree	Neutral
pre	Treatment2	Neutral	Disagree	Agree	Agree	Neutral	Neutral	Neutral
pre	Treatment2	Disagree	Disagree	Agree	Agree	Agree	Agree	Agree
pre	Treatment2	Neutral	Neutral	Neutral	Neutral	Neutral	Agree	Disagree
pre	Treatment2	Disagree	Disagree	Agree	Agree	Agree	Agree	Agree
pre	Treatment2	Agree	Agree	Neutral	Neutral	Neutral	Neutral	Disagree
pre	Treatment2	Neutral	Neutral	Neutral	Agree	Disagree	Disagree	Neutral
pre	Treatment2	Agree	Agree	Neutral	Neutral	Disagree	Disagree	Disagree
pre	Treatment2	Disagree	Disagree	Agree	Agree	Neutral	Agree	Agree
pre	Treatment2	Disagree	Disagree	Agree	Agree	Agree	Agree	Neutral
pre	Treatment2	Neutral	Disagree	Neutral	Agree	Agree	Agree	Neutral
pre	Treatment2	Neutral	Neutral	Neutral	Agree	Agree	Agree	Neutral
pre	Treatment2	Agree	Agree	Neutral	Neutral	Disagree	Disagree	Neutral
pre	Treatment2	Disagree	Disagree	Agree	Agree	Neutral	Agree	Agree
pre	Treatment2	Neutral	Disagree	Agree	Agree	Disagree	Agree	Agree
pre	Treatment2	Disagree	Disagree	Disagree	Disagree	Neutral	Agree	Disagree
pre	Treatment2	Disagree	Disagree	Neutral	Agree	Disagree	Agree	Agree
pre	Treatment2	Disagree	Disagree	Agree	Agree	Agree	Neutral	Agree
pre	Treatment2	Disagree	Disagree	Agree	Agree	Disagree	Disagree	Neutral
pre	Treatment2	Agree	Disagree	Agree	Agree	Agree	Agree	Disagree
pre	Treatment2	Neutral	Disagree	Neutral	Neutral	Agree	Neutral	Neutral
pre	Treatment2	Disagree	Disagree	Agree	Agree	Agree	Agree	Agree
